# Supplementary material for: A Worm-like Crawling Soft Robot with Pneumatic Actuators Based on Selective Laser Sintering of TPU Powder
Source: Biomimetics (Basel). 2022 Nov 20;7(4):205. doi: 10.3390/biomimetics7040205 (PMC9743957; doi:10.3390/biomimetics7040205)
Supplement: Supplementary file 1 [file biomimetics-07-00205-s001.zip]

Archive with 5 entries (4 files):
- Testing of the robot/
- Testing of the robot/.DS_Store
- __MACOSX/Testing of the robot/._.DS_Store
- Testing of the robot/Testing of the robot.mp4
- __MACOSX/Testing of the robot/._Testing of the robot.mp4
